# Supplementary material for: Loss of RNA-binding protein CELF2 promotes acute leukemia development via FAT10-mTORC1
Source: Oncogene. 2024 Mar 21;43(19):1476–87. doi: 10.1038/s41388-024-03006-3 (PMC11068570; doi:10.1038/s41388-024-03006-3)
Supplement: Supplementary file 2 — Supplementary Table 1 [file 41388_2024_3006_MOESM2_ESM.xlsx]

## Sheet: Sheet1
box1
正常造血+MA9 RNA	正常造血+MA9 RNA	正常造血+MA9 RNA	正常造血+MA9 RNA	正常造血+MA9 RNA	正常造血+MA9 RNA	正常造血+MA9 RNA	正常造血+MA9 RNA	正常造血+MA9 RNA
正常造血+MA9 RNA	正常造血+MA9 RNA	正常造血+MA9 RNA	正常造血+MA9 RNA	正常造血+MA9 RNA	正常造血+MA9 RNA	正常造血+MA9 RNA	正常造血+MA9 RNA	正常造血+MA9 RNA
正常造血+MA9 RNA	正常造血+MA9 RNA	正常造血+MA9 RNA	正常造血+MA9 RNA	正常造血+MA9 RNA	正常造血+MA9 RNA	正常造血+MA9 RNA	正常造血+MA9 RNA	正常造血+MA9 RNA
正常造血+MA9 RNA	正常造血+MA9 RNA	正常造血+MA9 RNA	正常造血+MA9 RNA	正常造血+MA9 RNA	正常造血+MA9 RNA	正常造血+MA9 RNA	正常造血+MA9 RNA	正常造血+MA9 RNA
正常造血 RNA	正常造血 RNA	正常造血 RNA	正常造血 RNA	正常造血 RNA	正常造血 RNA	正常造血 RNA	正常造血 RNA	pmir-GLO 空载原质粒（luciferase）
pmir-GLO 空载菌液（luciferase）	pmir-GLO 空载菌液（luciferase）	pmir-GLO 空载菌液（luciferase）	pmir-GLO 空载菌液（luciferase）	pmir-GLO shFAT10 ARE-1菌液（luciferase）	pmir-GLO shFAT10 ARE-1菌液（luciferase）	pmir-GLO shFAT10 ARE-1菌液（luciferase）	pmir-GLO shFAT10 ARE-1菌液（luciferase）	pmir-GLO shFAT10 ARE-1原质粒（luciferase）
pmir-GLO shFAT10 ARE-2菌液（luciferase）	pmir-GLO shFAT10 ARE-2菌液（luciferase）	pmir-GLO shFAT10 ARE-2菌液（luciferase）	pmir-GLO shFAT10 ARE-2菌液（luciferase）	pmir-GLO shFAT10 ARE-3菌液（luciferase）	pmir-GLO shFAT10 ARE-3菌液（luciferase）	pmir-GLO shFAT10 ARE-3菌液（luciferase）	pmir-GLO shFAT10 ARE-3菌液（luciferase）	pmir-GLO shFAT10 ARE-2原质粒（luciferase）
正常造血 BM LSK RNA WT	正常造血 BM LSK RNA KO	正常造血 BM GMP RNA WT	正常造血 BM GMP RNA KO	pmir-GLO 空载原菌液（luciferase）	pmir-GLO shFAT10 ARE-1原菌液（luciferase）	pmir-GLO shFAT10 ARE-2原菌液（luciferase）	pmir-GLO shFAT10 ARE-3原菌液（luciferase）	pmir-GLO shFAT10 ARE-3原质粒（luciferase）
VC Input RNA	VC Input RNA	VC IP RNA	VC IP RNA	IgG IP RNA	IgG IP RNA	IgG IP RNA	IgG IP RNA	OE Input RNA
box 2:正常造血RNA+MA9 RNA+小鼠RIP RNA+RNA-seq验证用RNA
BOX3:细胞
MA9-V1-P2 WT SP	MA9-V1-P2 WT SP	MA9-V1-P2 WT SP	MA9-V1-P2 WT SP	MA9-V1-P2 WT SP	MA9-V1-P2 WT SP	MA9-V1-P2 WT SP	MA9-V1-P2 WT SP	MA9-V1-P2 WT SP
MA9-V1-P2 KO SP	MA9-V1-P2 KO SP	MA9-V1-P2 KO SP	MA9-V1-P2 KO SP	MA9-V1-P2 KO SP	MA9-V1-P2 KO SP	MA9-V1-P2 KO SP	MA9-V1-P2 KO SP	MA9-V1-P2 KO SP
MA9-V1-P2 KO BM	MA9-V1-P2 KO BM	MA9-V1-P2 KO BM	MA9-V1-P2 KO SP	MA9-V1-P2 KO SP	MA9-V1-P2 KO SP	MA9-V1-P2 WT BM	MA9-V1-P2 WT SP	MA9-V1-P2 WT SP
Mx-1cre MA9-M2-P2 WT SP	Mx-1cre MA9-M2-P2 WT SP	Mx-1cre MA9-M2-P2 WT SP	Mx-1cre MA9-M2-P2 WT SP	Mx-1cre MA9-M2-P2 WT SP	Mx-1cre MA9-M2-P2 WT SP	Mx-1cre MA9-M2-P2 WT SP	Mx-1cre MA9-M2-P2 WT SP	Mx-1cre MA9-M2-P2 WT SP
K562 conCELF2	K562 shCELF2	THP1 conCELF2	THP1 shCELF2	HL60 conCELF2	HL60 shCELF2	THP1 shCELF2	THP1 shCELF2	MOLM13 shCELF2
K562 VC celf2	K562 VC celf2	k562 OE celf2	k562 OE celf2	k562 conCELF2	k562 conCELF2	K562 shCELF2	K562 shCELF2	MOLM13 shCELF2
MOLM13 VC celf2	MOLM13 VC celf2	MOLM13 VC celf2	molm13 OE celf2	molm13 OE celf2	molm13 OE celf2	molm13 con CELF2	molm13 con CELF2	K562 shCELF2
MOLM13 conFAT10	MOLM13 conFAT10	MOLM13 shFAT10-1	MOLM13 shFAT10-1	K562 conFAT10	K562 conFAT10	K562 shFAT10-1	K562 shFAT10-1	K562 shFAT10-2
K562 shFAT10-2	MOLM13 conFAT10	MOLM13 shFAT10-1	K562 shCELF2+shFAT10-1	K562 shCELF2+shFAT10-2	K562 shCELF2+conFAT10	MOLM13 shFAT10-2 RNA	MOLM13 shFAT10-2 RNA	MOLM13 shFAT10-2 RNA
BOX4:RIP PROTEIN+RNA
BOX5:细胞+菌液
k562 shFAT10-1	K562 shCELF2	K562 conCELF2	molm13 shFAT10-2	molm13 shFAT10-2	MOLM13 shcelf2+conFAT10	MOLM13 shcelf2+shFAT10-1	MOLM13 shcelf2+shFAT10-2	MOLM13 shcelf2+shFAT10-2
k562 shCELF2+conFAT10	k562 shCELF2+shFAT10-1	k562 shCELF2+shFAT10-2	k562 shFAT10-2	molm13 shFAT10-1	MOLM13 conFAT10	MOLM13 shFAT10-2	MOLM13 shFAT10-2	MOLM13 conFAT10
MOLM13 conFAT10	k562 shCELF2+shFAT10-1	k562 shCELF2+shFAT10-2	k562 shCELF2+conFAT10	rip molm13 RNA	rip molm13 RNA	rip molm13 RNA	rip molm13 RNA	anti-mouse IL6
PROTEIN:WT MA9 BM	WT MA9 BM	KO MA9 BM	KO MA9 BM	KO MA9 BM	WT MA9 SP	WT MA9 SP	KO MA9 SP	KO MA9 SP
正常造血BM WT 蛋白	正常造血BM WT 蛋白	正常造血BM KO 蛋白	正常造血BM KO 蛋白	正常造血BM WT 蛋白	正常造血BM WT 蛋白	正常造血BM WT 蛋白	正常造血BM WT 蛋白	正常造血 脊柱KO 蛋白
RIP mouse RNA	RIP mouse RNA	RIP mouse RNA	RIP mouse RNA	RIP mouse RNA	RIP mouse RNA	正常造血 c-kit RNA	正常造血 c-kit RNA
AF9 菌液	AF9 菌液	AF9 菌液	MIG 菌液	MIG 菌液	MIG 菌液	MIG 菌液	VSVG 菌液	VSVG 菌液
VSVG 菌液	PKAT 菌液	PKAT 菌液	PKAT 菌液	MD2G 菌液	MD2G 菌液	MD2G 菌液	PSPAX 菌液	PSPAX 菌液
PSPAX 菌液	PSPAX 菌液
BOX6:therapy RNA+RNA稳定性检测RNA
BOX7:菌液
PKAT	VSVG	MD2G	MD2G	MD2G	PSPAX	PSPAX	PSPAX	M-Cherry 新霉素
human conCELF2-GFP	human conCELF2-GFP	human conCELF2-GFP	human shCELF2-GFP	human shCELF2-GFP	human shCELF2-GFP	human conFAT10 m-cherry	human conFAT10 m-cherry	human conFAT10 m-cherry
human 3xflag-HA-空载 GFP	human 3xflag-HA-CELF2 GFP	human 3xflag-HA-CELF2 GFP	human 3xflag-HA-CELF2 GFP	human 3xflag-HA-CELF2 GFP	NOTCH GFP	NOTCH GFP	PHF6 M-CHERRY CON464	PHF6 GFP CON077
shPHF6 GFP	shPHF6 M-CHERRY	shPHF6 M-CHERRY	human shFAT10-1 m-cherry	human shFAT10-2 m-cherry	human conCELF2-GFP	human shCELF2-GFP	human 3xflag-HA-CELF2 质粒	human 3xflag-HA-CELF2 质粒
human 3xflag-HA-空载 GFP	human 3xflag-HA-CELF2 质粒	human 3xflag-HA-CELF2 质粒
BOX8:VIRUS
3xflag-HA-CELF2	3xflag-HA-CELF2	3xflag-HA-CELF2	3xflag-HA-CELF2	3xflag-HA-CELF2	3xflag-HA-CELF2	3xflag-HA-CELF2	3xflag-HA-CELF2	3xflag-HA-CELF2
FAT10 CON m-cherry	FAT10 CON m-cherry	FAT10 CON m-cherry	FAT10 CON m-cherry	FAT10 CON m-cherry	FAT10 CON m-cherry	FAT10 CON m-cherry	FAT10 CON m-cherry	FAT10 CON m-cherry
3xflag-HA-空载	3xflag-HA-空载	3xflag-HA-空载	3xflag-HA-空载	3xflag-HA-空载	3xflag-HA-空载	3xflag-HA-空载	3xflag-HA-空载	3xflag-HA-空载
shCELF2 GFP	shCELF2 GFP	shCELF2 GFP	shCELF2 GFP	shCELF2 GFP	shCELF2 GFP	shCELF2 GFP	shCELF2 GFP	shCELF2 GFP
shFAT10-1	shFAT10-1	shFAT10-1	shFAT10-1	shFAT10-1	shFAT10-1	shFAT10-1	shFAT10-1	shFAT10-1
shCELF2 GFP	shCELF2 GFP	shCELF2 GFP	shCELF2 GFP	shCELF2 GFP	shCELF2 GFP	shCELF2 GFP	shCELF2 GFP	shCELF2 GFP
shFAT10-2	shFAT10-2	shFAT10-2	shFAT10-2	shFAT10-2	shFAT10-2	shFAT10-2	shFAT10-2	shFAT10-2
shFAT10-1	shFAT10-1	shFAT10-1	shFAT10-1	shFAT10-1	shFAT10-1	shFAT10-1	shFAT10-1	shFAT10-1
抗体：
CST p-MTOR 2971S	CST MTOR 2972S	P44/42 MAPK ERK1/2 4695T	P-P44/42 MAPK ERK1/2 4370T	P-AKT(S473) 少 4060S	P-AKT(S473) 4060S	组蛋白H3 4499T	AKT 9272S	AKT 4685S	AKT 4691T 少
P-AKT(T308) 13038S	P-S6 4858S	P-AKT(S473) 4060S	FAT10 76194S	DDX5 9877S	P-P70(S6) 9205S	RHEB 3879S	P-4EBP1 2855S	4EBP1 9644S	PTBP1 57642S
AKT 不好用 9272S	P-ERK 4370T	P-ERK 4370T	P44/42 MAPK ERK1/2 4695T	P44/42 MAPK ERK1/2 4695T	ki67 IHC 12202T	mouse IgG 3420S	rabbit IgG 2729S	anti-rabbit IgG 7074S
ABCAM UBI AB134953	ABCAM UBI AB134953	HA-tag AB9110	PHF6 AB173304	HA-tag AB9110	HNRNPM AB177957	HNRNPC AB133607	MOV10 AB80613	H3K79 AB3594	HNRNPU mouse AB10297
CELF2 AB50734	DHX9 AB26271	CELF2 AB186430	CELF2 AB186430	CELF2 AB186430	SIGMA PHF6	SIGMA PHF6	ki67 IHC稀释用	糖原	糖原
							millipore: IgG rabbit	millipore: IgG mouse	HOXA9

## Sheet: Sheet2
细胞因子
公用	Recombinant Murine TPO	315-14	10UG	1	peprotech	mouse
公用	Recombinant Murine FLT3-Ligand	250-31L	50UG	1	peprotech	mouse
公用	Recombinant Murine IL-6	216-16	50UG	1	peprotech	mouse
公用	Recombinant Murine GM-CSF	315-03	20UG	1	peprotech	mouse
公用	Recombinant Murine CSF	315-02	10UG	1	peprotech	mouse
公用	Recombinant HUMAN SCF	AF-300-07		1	peprotech	HUMAN
公用	Recombinant human TPO	AF-300-18	已分装盒上有对应标识	1	peprotech	human
公用	Recombinant Human IL-3	200-03	human	1	peprotech	human
公用	Recombinant Human FLT3 Ligand	300-19	human	1	peprotech	human
公用	Recombinant Human GM-CSF	300-23	human	1	peprotech	human
公用	human TNF-α	300-01	human	1	peprotech	human
human置于-80
mouse置于403 -20 分装BI左侧抽屉

## Sheet: 1
Supplementary Table S1：List of patients information in database
Patient ID	Karyotype	Copy Number Alterations
aml_target_2018_pub:TARGET-20-PAEEYP-09	none
aml_target_2018_pub:TARGET-20-PANGTF-09	none	MLLT11; DOT1L
aml_target_2018_pub:TARGET-20-PAPVCN-09	inv16	MLLT11
aml_target_2018_pub:TARGET-20-PAPWYK-09	inv16
aml_target_2018_pub:TARGET-20-PAPXWI-09	inv16
aml_target_2018_pub:TARGET-20-PARASV-03	MLL;11q23	MLLT11
aml_target_2018_pub:TARGET-20-PARGVC-03	t(8;21)	MLLT11
aml_target_2018_pub:TARGET-20-PARWDZ-09	MLL;11q23	MLLT10
aml_target_2018_pub:TARGET-20-PASSSI-09	none	MLLT10
